# Supplementary material for: Altitudinal Variation of Metabolites, Mineral Elements and Antioxidant Activities of Rhodiola crenulata (Hook.f. & Thomson) H.Ohba
Source: Molecules. 2021 Dec 5;26(23):7383. doi: 10.3390/molecules26237383 (PMC8658832; doi:10.3390/molecules26237383)
Supplement: Supplementary file 1 [file molecules-26-07383-s001.zip]

Archive with 5 entries (5 files):
- 20211103-Figure S1-3.pdf
- 20211124-V5-Table S1.pdf
- 20211124-V5-Table S2.pdf
- 20211124-V5-Table S3.pdf
- 20211124-V5-Table S4.pdf
